# Supplementary material for: Met-Flow, a strategy for single-cell metabolic analysis highlights dynamic changes in immune subpopulations
Source: Commun Biol. 2020 Jun 12;3:305. doi: 10.1038/s42003-020-1027-9 (PMC7292829; doi:10.1038/s42003-020-1027-9)
Supplement: Supplementary file 3 — Supplementary Data 1 [file 42003_2020_1027_MOESM3_ESM.xlsx]

## Sheet: Fig 1
Fig 1c.	NAME	SLC20A1	ASS1	ATP5A	IDH2	PRDX2	ACAC	CPT1A	GLUT1	HK1	G6PD
	B	12.3404	10.4126	9.26913	11.381	8.03892	10.6175	7.72792	10.2715	10.3343	10.2336
	B	12.2104	10.2143	8.73809	11.4993	8.2384	10.2264	6.10434	9.88111	10.7381	10.2336
	B	12.1849	10.268	8.71768	11.4142	8.06609	10.2946	6.72792	9.62205	10.4778	10.0941
	B	11.5324	9.95274	8.35755	11.6667	8.27146	10.7194	5.59694	10.3641	11.151	9.68124
	B	12.5177	10.2609	8.44708	11.6036	8.32643	10.5803	7.09803	10.5507	11.4305	9.89785
	B	11.7809	10.0458	8.49985	11.6271	8.21917	10.6101	7.26679	10.4051	11.2046	9.82655
	B	11.6225	9.92926	8.62936	11.352	6.72792	10.8114	7.6865	10.1357	10.9189	9.96434
	B	11.7645	10.2491	9.21675	11.4651	7.01123	11.1338	8.18982	10.3476	10.9121	10.4346
	B	12.0032	10.2082	8.89178	11.4226	7.03342	10.8994	7.85175	10.2958	10.9009	10.2503
	B	11.0741	9.70563	8.15482	11.2384	7.62205	11.1478	7.53138	10.4959	11.3761	9.92333
	B	11.1954	9.43463	7.56986	11.06	7.52356	10.8619	7.18982	10.4502	10.7846	9.54689
	B	10.9498	9.41151	7.06609	11.03	7.43463	10.8337	7.14975	10.3531	10.9425	9.70736
	16 Mon	15.4265	13.1746	10.9016	10.599	9.41574	11.8037	10.4959	9.37721	13.2647	11.941
	16 Mon	14.6213	12.679	10.2691	11.363	9.48382	11.5925	10.0848	9.55651	13.224	12.0681
	16 Mon	15.3147	13.0646	10.6733	10.7415	9.17991	11.9897	10.1911	10.4818	12.4903	12.6337
	16 Mon	13.6678	12.1818	10.2228	11.93	9.53333	12.0987	10.3859	9.74819	13.7497	11.5694
	16 Mon	15.1914	12.6076	10.0126	12.2177	9.24317	11.5531	10.3794	10.0768	13.4698	11.3685
	16 Mon	14.4233	12.536	10.2432	12.2627	9.14211	11.7561	10.4898	9.98299	13.52	11.7074
	16 Mon	14.7252	12.6234	10.5118	11.9643	8.2384	12.1079	10.5925	10.6411	13.2552	11.6411
	16 Mon	14.39	12.5169	10.6119	11.9636	8.33539	12.374	10.6952	10.0334	13.521	11.8906
	16 Mon	14.8738	12.5522	10.2372	11.8952	8.20457	12.1241	10.5304	9.80252	13.2509	11.8796
	16 Mon	12.9331	11.5285	9.72792	11.6262	8.67948	12.6371	10.1421	10.7764	14.0192	11.9823
	16 Mon	13.8295	11.6466	9.42836	11.2866	8.70044	12.2375	10.2609	10.0861	13.4102	11.764
	16 Mon	12.8459	11.0681	9.23122	11.444	8.67243	12.6069	10.2515	10.2912	13.5552	12.0987
	16N Mon	14.773	12.9352	10.6917	9.10591	9.22641	11.0701	10.4094	9.56033	12.6602	11.5392
	16N Mon	14.1701	12.5127	10.1599	10.2276	9.28309	10.6248	10.1447	9.97871	12.3443	11.6587
	16N Mon	15.0293	12.7942	10.2842	10.8727	9.15987	11.6662	10.062	10.2562	12.1671	12.3704
	16N Mon	13.6616	12.2079	10.0795	12.0341	9.28771	11.4517	10.3038	10.4471	12.9149	11.1892
	16N Mon	15.1924	12.7971	10.23	12.1589	9.224	11.0049	10.4909	10.7211	12.8825	11.2627
	16N Mon	14.0931	12.5689	10.1573	12.2396	9.07682	11.0735	10.4686	10.4336	13.0281	11.2755
	16N Mon	14.7373	12.6059	10.3955	11.6564	8.27612	11.3918	10.5546	10.7364	12.5394	11.3359
	16N Mon	14.6127	12.7434	10.6891	11.679	8.3443	11.7912	10.6671	10.255	12.8939	11.6983
	16N Mon	14.479	12.6142	10.1923	11.5661	8.19476	11.4173	10.388	10.3095	12.5734	11.4661
	16N Mon	13.3433	11.9177	9.90388	11.5211	8.9571	12.0265	10.3619	10.6909	12.9131	11.4625
	16N Mon	13.8113	12.2276	9.63481	11.0382	8.633	11.5906	10.2738	10.0471	12.6915	11.279
	16N Mon	13.39	11.6935	9.25503	11.236	8.69	11.5713	10.3276	10.1472	12.9172	11.4184
	DP NK	12.5341	10.93	9.49785	11.4094	8.12412	11.3576	8.90388	8.91886	10.8588	10.1586
	DP NK	11.9589	10.4605	8.76818	11.4346	8.15987	11.041	8.69697	8.66178	11.207	10.4471
	DP NK	12.1702	10.7065	8.96867	11.4737	8.07146	11.1529	8.86419	8.93369	10.8455	10.2192
	DP NK	11.102	10.2503	8.59246	11.431	8.37504	11.2294	8.49985	9.42206	11.3509	9.88264
	DP NK	12.4265	10.7099	8.93958	11.6533	8.224	11.4671	9.25267	9.72451	11.4783	10.0375
	DP NK	11.5632	10.3399	8.81057	11.5665	8.08746	11.3354	9.13699	9.37504	11.2615	9.78136
	DP NK	12.4027	10.8162	9.19476	11.2633	6.87036	11.4073	9.18488	9.49586	11.2992	10.2992
	DP NK	11.3526	10.7322	9.54882	11.5241	7.2854	11.8788	9.36413	9.42417	11.1892	10.388
	DP NK	11.9694	10.5831	9.09011	11.3554	6.9542	11.6711	9.05257	9.18488	11.1743	10.3117
	DP NK	10.4959	9.97154	8.52748	10.9024	7.45121	11.3493	8.62571	9.39446	11.0519	9.96723
	DP NK	11.5018	10.0307	8.32643	10.7423	7.35755	11.144	8.60363	9.51767	11.1248	9.73978
	DP NK	10.6768	9.79766	8.20945	10.8186	7.43463	11.1396	8.90388	9.69349	11.0921	10.0375
	16N NK	11.2592	10.4398	9.75989	11.3185	8.15482	10.8017	9.20945	9.35315	10.8734	11.0768
	16N NK	11.0251	10.007	9.38154	11.2952	7.8009	10.0417	9.04166	9.3837	10.8525	11.1542
	16N NK	11.9432	10.5469	9.13955	11.3471	7.94837	10.7756	8.83605	8.89482	10.96	10.6421
	16N NK	10.683	10.0238	9.17493	11.4168	8.10329	10.8673	8.86109	9.76653	11.3891	10.6671
	16N NK	10.7482	9.85643	9.99718	11.2814	7.88264	10.0954	9.64566	10.2574	11.3977	11.7228
	16N NK	10.7993	9.97441	9.45943	11.4215	8.03892	10.5018	9.45533	9.72792	11.3886	10.9922
	16N NK	11.7649	10.7448	9.36413	11.2479	7.13955	11.0251	9.44294	9.71768	11.4528	10.7125
	16N NK	11.4189	10.66	9.57175	11.2568	7.33092	11.4696	9.27612	9.34873	11.3576	10.6865
	16N NK	11.6484	10.5333	9.36851	11.1504	7.15987	11.3309	9.14466	9.25739	11.2981	10.7838
	16N NK	10.3465	10.1163	8.62205	10.9218	7.58496	11.4014	8.76487	9.49785	11.2143	10.2644
	16N NK	10.9218	9.78627	8.8392	10.7074	7.29462	10.6027	8.80413	9.7364	11.1662	10.5098
	16N NK	9.65284	9.40727	9.49386	10.7432	7.08746	10.3977	9.30378	10.0848	11.188	11.03
	56h N	12.9755	10.9737	9.98157	11.2027	7.32193	11.318	8.633	8.89482	11.6777	10.933
	56h N	12.8412	10.6083	9.33539	11.0921	7.70044	10.9629	8.23362	8.67243	11.8118	10.7698
	56h N	12.9931	10.744	9.27612	10.9665	7.72792	10.8416	7.96	8.07682	11.5594	10.6466
	56h N	12.1219	10.5469	9.29462	11.5421	8.3443	11.5784	8.43463	9.40301	12.0095	10.7682
	56h N	13.0348	10.983	9.2503	11.1267	8.41785	11.4686	8.6865	9.47168	12.1602	10.6671
	56h N	12.7649	10.7474	9.49586	11.2906	7.93664	11.3691	8.84862	9.32193	12.0792	10.8986
	56h N	12.6651	10.9016	9.60733	10.9447	6.80735	11.5656	8.79116	9.07682	12.0539	10.5196
	56h N	12.676	10.8842	9.99435	11.1812	4.8679	11.9762	8.80735	9.29692	12.0286	11.0251
	56h N	12.7952	10.9469	9.67596	11.0021	7.01123	11.7482	8.70736	8.91289	12.0858	10.8971
	56h N	11.4909	10.3718	9.23601	10.8297	7.2384	11.8368	8.68299	9.32643	11.9912	10.9844
	56h N	12.0126	10.2574	9.15987	10.1861	6.25927	11.5013	8.03892	8.93664	11.9894	10.599
	56h N	11.4939	10.2131	8.90989	10.3219	6.78136	11.4173	8.65464	9.0634	11.9951	10.9248
	MDC	10.6055	11.9546	9.69523	11.5694	8.9542	9.04985	10.1267	9.33985	11.5033	9.49985
	MDC	10.4126	11.5241	9.03067	11.5328	8.85175	7.55459	9.75656	9.23122	10.9204	10.0028
	MDC	12.5939	12.0802	9.7039	11.5421	8.7211	10.6257	10.0539	10.1215	11.4522	11.6746
	MDC	10.5699	11.3581	8.62571	11.6996	8.9629	9.07682	9.98868	9.66534	11.697	9.77479
	MDC	10.5226	11.2461	8.48784	11.4341	9.03067	8.73471	9.98014	9.79279	11.9905	9.10852
	MDC	10.5859	11.4858	8.79766	11.7356	8.77479	8.81698	10.1383	9.77314	12.1539	9.48784
	MDC	10.446	11.4929	8.9571	11.4773	7.99435	9.19476	10.2009	9.63118	11.4974	9.57365
	MDC	10.6715	11.7087	9.3837	11.5522	8.21432	9.31288	10.1699	9.55267	11.8361	9.82496
	MDC	10.7372	11.6847	9.29002	11.4898	8.18982	9.17742	10.0251	9.62022	11.899	9.49386
	MDC	10.2192	11.3021	8.47168	11.318	8.54689	9.25974	10.0539	9.92184	11.5689	9.22159
	MDC	10.0042	11.3449	7.89482	11.2432	8.51175	8.67243	9.87191	9.71596	11.4666	8.55459
	MDC	9.87805	11.1202	8.07146	11.2656	8.37938	9.16491	10.1085	9.69174	11.7436	9.45943
	PDC	13.1621	10.817	10.1536	11.838	9.25503	11.3576	10.927	12.6549	11.0553	11.464
	PDC	13.6504	10.9866	9.46148	11.6312	9.2384	11.6179	10.275	10.7185	12.0276	11.9407
	PDC	13.4668	11.0369	9.87036	11.5967	8.98014	11.5985	10.4686	11.2779	11.03	11.9805
	PDC	12.4075	10.6591	10.1762	11.8646	9.28771	12.1633	10.6636	12.4344	11.4934	11.6133
	PDC	13.0012	10.7698	9.49586	11.4742	9.15482	11.375	10.813	12.4325	11.4878	11.1137
	PDC	12.6845	10.6537	10.0674	11.8459	9.81698	11.7091	11.1447	12.8713	11.7194	11.3123
	PDC	13.6987	11.0532	9.84706	11.8773	8.25267	12.1431	10.5362	10.973	12.4009	11.7461
	PDC	12.9416	11.1453	10.2562	12.0331	8.56605	12.5409	11.043	12.3824	11.6083	12.0303
	PDC	12.7071	10.9687	10.2216	11.8918	8.94251	12.0206	11.0314	12.6941	11.809	12.0119
	PDC	11.8506	9.13186	9.78463	11.4579	9.26679	11.7793	10.7748	12.842	12.0255	11.4605
	PDC	11.2656	9.35535	8.02791	11.3641	8.20945	11.0748	9.29002	11.2324	10.8533	10.0914
	PDC	12.1539	8.91886	8.82337	11.2414	9.14975	12.3523	10.851	12.1898	12.0587	11.7406
	NKT	13.2666	10.9418	10.3185	11.2603	8.94251	11.3309	8.69	8.57365	11.7048	10.5546
	NKT	12.5762	10.5517	9.80413	11.4903	8.92778	11.062	8.52748	8.48382	11.8761	10.764
	NKT	12.919	10.7524	9.80735	11.2814	8.79116	11.23	8.47168	8.34873	11.4747	10.3083
	NKT	11.196	10.0539	8.98868	11.4242	9	11.2149	8.36194	9.11634	11.9905	10.3443
	NKT	13.6291	11.0182	9.07146	11.4215	9.18488	11.3348	8.90989	9.2384	12.3359	10.5265
	NKT	12.77	10.6129	9.14466	11.4574	9.10066	11.3214	9.05257	9.19229	12.2167	10.5147
	NKT	13.0843	10.9687	9.42417	11.1818	8.33092	11.4278	9.02791	9.12928	11.9679	10.7108
	NKT	12.3501	10.6546	9.41363	11.3168	8.61102	11.6294	8.96	8.98014	11.7736	10.6777
	NKT	12.8132	10.7372	9.18488	11.2819	8.33985	11.5088	8.80735	8.81057	11.6161	10.4888
	NKT	10.9694	10.1935	9.08746	11.03	8.93958	11.697	8.93664	9.59432	12.0617	10.7082
	NKT	11.4594	10.1098	8.76818	10.8242	9.21675	11.4691	8.71081	9.39446	11.776	10.2668
	NKT	10.4242	9.75154	8.3837	10.7895	9.13699	11.3788	8.67243	9.53916	11.5078	10.4115
	4 T	13.3886	10.8329	10.1935	11.0423	8.80735	10.9844	8.24317	8.24317	11.5162	10.3038
	4 T	12.3149	10.021	9.60363	11.0519	8.56224	10.4737	7.19967	7.80735	11.3526	10.314
	4 T	12.4767	10.1599	9.55459	11.0327	8.50779	10.7185	6.76818	7.77479	11.2402	10.0566
	4 T	11.3072	9.74315	8.8857	11.1312	8.80413	10.6961	7.37504	8.44708	11.8525	10
	4 T	13.3174	10.5925	8.86728	11.0147	8.93369	10.7566	7.88874	8.77149	12.0617	10.0014
	4 T	12.349	10.1033	8.92778	11.1331	8.89482	10.8273	8.01123	8.64746	11.9553	10.0914
	4 T	12.4694	10.2288	8.91289	10.9084	8.37069	11.0715	8.10852	8.39232	11.6533	10.2021
	4 T	12.0775	10.2119	9.38154	11.0382	8.01681	11.2819	8.2384	8.46352	11.5023	10.3565
	4 T	12.5981	10.3242	8.98868	10.9285	8.17991	11.0566	7.98299	8.31288	11.5878	10.2796
	4 T	10.2095	9.41996	8.45121	10.6421	9.05528	11.3961	7.98868	9.08746	11.7465	9.90989
	4 T	11.794	9.76653	8.36632	10.4767	8.91886	11.1085	7.76155	8.75154	11.6366	9.93517
	4 T	10.4094	9.18239	7.7211	10.5196	8.85798	11.1517	7.81378	8.80413	11.5703	9.79279
	8 T	13.1317	10.7591	10.1163	11.2088	8.74147	11.1466	8.37504	8.37938	11.5618	10.5265
	8 T	12.2076	10.1033	9.44501	11.2432	8.51175	10.7245	7.65821	8.07682	11.4094	10.5915
	8 T	12.7532	10.4062	9.37938	11.2131	8.37504	10.9151	7.65105	8.06609	11.3129	10.5058
	8 T	10.9758	9.79442	8.85798	11.3432	8.8857	10.9218	7.84549	8.81057	11.8238	10.3174
	8 T	13.4272	10.7748	8.87036	11.178	8.87652	10.9979	8.44708	8.77479	12.0095	10.341
	8 T	12.2735	10.1799	8.85487	11.2586	8.82337	11.0056	8.42626	8.75489	11.9065	10.375
	8 T	12.8104	10.5333	8.99718	11.0668	8.224	11.2467	8.48784	8.46761	11.749	10.7756
	8 T	12.0399	10.3454	9.43463	11.1978	7.96578	11.4242	8.50779	8.79766	11.6348	10.7507
	8 T	12.5304	10.446	9.04166	11.1478	8.11374	11.3117	8.38802	8.58871	11.5531	10.544
	8 T	9.95855	9.58871	8.52356	10.8218	8.87036	11.4707	8.26679	9.12412	11.6852	10.5265
	8 T	11.5985	9.84392	8.25267	10.6609	8.62936	11.1013	8.11374	8.88264	11.5023	10.3542
	8 T	10.0553	9.35535	8.05528	10.668	8.76818	11.1972	8.16491	9.04439	11.5147	10.3761

## Sheet: Fig 2
Fig 2a.	CD69		ASS1		IDH2		G6PD		ACAC		PRDX2		HK1		CPT1A		GLUT1		ATP5A		CD25		HLA-DR
	UT	CD3/28	UT	CD3/28	UT	CD3/28	UT	CD3/28	UT	CD3/28	UT	CD3/28	UT	CD3/28	UT	CD3/28	UT	CD3/28	UT	CD3/28	UT	CD3/28	UT	CD3/28
D1	64.9	1441	84.2	183	527	1145	1111	2242	1821	4630	177	280	1178	1722	156	230	435	1262	488	764	274	3441	170	146
D2	43.6	1701	61.8	162	585	1228	866	1852	1765	4838	154	285	1063	1609	105	168	328	1040	387	689	141	3402	176	194
D3	223	2572	93.8	224	361	1080	1389	3280	1854	4315	195	417	1263	1638	156	223	411	1295	368	680	316	5215	212	283
D4	150	1711	98.8	200	370	974	1314	3050	2029	4052	220	371	1391	1759	209	281	401	1121	403	616	313	4447	260	328
D5	171	2185	106	230	413	1117	1468	3101	1880	4279	239	409	1499	2056	210	297	389	1280	438	663	445	5272	182	212
D6	197	1295	103	145	417	892	910	1827	1967	4079	255	376	1127	1434	197	239	450	736	513	592	364	3976	269	405
D7	102	1854	78.2	126	359	872	813	1981	1450	4024	204	369	1176	1805	152	179	317	488	492	680	213	2923	94.6	99.9
D8	136	1777	105	156	401	997	938	1917	1850	4389	234	389	1167	1669	180	206	413	676	567	737	273	3084	151	183
Fig 2d.	UT CD25	UT GLUT1		Fig 2e.	Act CD25	Act GLUT1
	274	435			3441	1262
	141	328			3402	1040
	316	411			5215	1295
	313	401			4447	1121
	445	389			5272	1280
	364	450			3976	736
	213	317			2923	488
	273	413			3084	676

## Sheet: Fig 3
Fig 3.	ASS1				IDH2				G6PD				ACAC				PRDX2				HK1
	UT	2-FDG	CD3/28	Combi	UT	2-FDG	CD3/28	Combi	UT	2-FDG	CD3/28	Combi	UT	2-FDG	CD3/28	Combi	UT	2-FDG	CD3/28	Combi	UT	2-FDG	CD3/28	Combi
D1	1	0.912114	2.1734	1.7696	1	0.907021	2.17268	1.72676	1	0.79928	2.018	1.60756	1	0.940692	2.54256	1.9676	1	0.909605	1.58192	1.24294	1	1.11121	1.4618	1.2674
D2	1	0.985437	2.62136	2.03883	1	0.947009	2.09915	1.77094	1	0.842956	2.13857	1.59469	1	1.00113	2.74108	2.10255	1	0.941558	1.85065	1.43506	1	1.17404	1.51364	1.26341
D3	1	1.01919	2.38806	1.85501	1	0.977839	2.99169	2.32687	1	0.960403	2.36141	1.85313	1	0.962244	2.3274	1.7233	1	1.06154	2.13846	1.81538	1	1.09184	1.29691	1.13143
D4	1	1.01012	2.02429	1.65992	1	1.11081	2.63243	2.05135	1	1.04186	2.32116	1.9003	1	0.967965	1.99704	1.59734	1	1.07273	1.68636	1.32273	1	1.13084	1.26456	1.02372
D5	1	1.0566	2.16981	1.62264	1	0.968523	2.7046	1.9661	1	0.959128	2.1124	1.71458	1	1.00798	2.27606	1.68883	1	1.05021	1.7113	1.25105	1	1.10941	1.37158	0.997332
D6	1	0.898058	1.40777	1.13592	1	1.06954	2.13909	1.84173	1	0.964835	2.00769	1.66813	1	0.961871	2.07372	1.65989	1	0.992157	1.47451	1.32941	1	1.19521	1.2724	1.25288
D7	1	0.915601	1.61125	1.22251	1	0.994429	2.42897	2.11142	1	0.907749	2.43665	1.73432	1	0.971034	2.77517	1.76621	1	0.965686	1.80882	1.57843	1	1.16241	1.53486	1.20153
D8	1	0.848571	1.48571	1.38095	1	1.10723	2.48628	2.10474	1	0.872068	2.04371	1.65139	1	0.927568	2.37243	1.85784	1	0.991453	1.66239	1.54701	1	1.16624	1.43016	1.27421
	CPT1A				GLUT1				ATP5A				CD69				HLA-DR				CD25
	UT	2-FDG	CD3/28	Combi	UT	2-FDG	CD3/28	Combi	UT	2-FDG	CD3/28	Combi	UT	2-FDG	CD3/28	Combi	UT	2-FDG	CD3/28	Combi	UT	2-FDG	CD3/28	Combi
D1	1	0.916667	1.47436	1.32692	1	1.12184	2.90115	2.51724	1	0.877049	1.56557	1.30738	1	0.838213	22.2034	21.6333	1	1.07647	0.858824	1.74118	1	0.854015	12.5584	6.79197
D2	1	0.980952	1.6	1.28571	1	1.07012	3.17073	2.81707	1	0.984496	1.78036	1.44444	1	1.16055	39.0138	36.8807	1	1.09091	1.10227	2.24432	1	0.943262	24.1277	10.4965
D3	1	0.961538	1.42949	1.27564	1	1.05596	3.15085	2.40876	1	1.02446	1.84783	1.53804	1	0.946188	11.5336	9.59641	1	1.08491	1.33491	1.94811	1	0.939873	16.5032	6.15823
D4	1	0.980861	1.3445	1.22967	1	1.04988	2.79551	2.5611	1	0.995037	1.52854	1.2531	1	0.973333	11.4067	11.1667	1	1.07692	1.26154	1.64231	1	0.897764	14.2077	5.95847
D5	1	1.07143	1.41429	1.24286	1	1.17224	3.29049	2.76093	1	1.0274	1.5137	1.18265	1	1.08772	12.7778	11.3392	1	1.12088	1.16484	1.93956	1	1	11.8472	4.89213
D6	1	0.903553	1.2132	1.02538	1	0.913333	1.63556	1.48222	1	0.871345	1.154	0.966862	1	1.11168	6.5736	7.09137	1	1.08922	1.50558	1.90706	1	1.00824	10.9231	5.27198
D7	1	0.868421	1.17763	0.868421	1	0.921136	1.53943	2.04101	1	0.878049	1.38211	1.11179	1	0.969608	18.1765	19.1275	1	1.09937	1.05603	2.31501	1	0.859155	13.723	6.30047
D8	1	0.811111	1.14444	1.08333	1	0.886199	1.6368	2.05327	1	0.853616	1.29982	1.14462	1	0.889706	13.0662	13.7721	1	1.02649	1.21192	2.08609	1	0.813187	11.2967	6.48718

## Sheet: Fig 4
Fig 4b.	NAME	ASS1	IDH2	G6PD	ACAC	PRDX2	HK1	CPT1A	GLUT1	ATP5A
	TEMRA D1	5.62644	8.73471	9.87191	10.7108	6.79442	9.98442	6.50303	8.72792	8.67243
	TEMRA D2	5.2817	8.98584	9.42626	10.683	6.79442	9.93664	6.15987	8.26209	8.31741
	TEMRA D3	6.1127	8.24317	10.1163	10.6978	7.17991	10.0914	6.83289	8.61839	8.28077
	TEMRA D4	6.12516	8.20945	9.85953	10.8313	7.19967	10.2192	7.04439	8.55842	8.38802
	TEMRA D5	6.38198	8.37504	10.0901	10.7665	7.49185	10.242	7.40088	8.62571	8.55842
	TEMRA D6	6.29462	8.45943	9.46148	10.7356	7.54689	9.98442	7.03342	8.74819	8.8009
	TEMRA D7	5.89966	8.32643	9.43045	10.3619	7.43463	10.1033	6.84549	8.224	8.73132
	TEMRA D8	6.23458	8.40088	9.47168	10.6528	7.49185	10.0154	6.97728	8.58496	8.91886
	Naive D1	6.05961	8.89785	9.96723	10.821	6.94251	10.137	6.78136	8.8392	8.93664
	Naive D2	5.848	9.13186	9.56986	10.7912	6.98868	10.0967	6.44294	8.41363	8.5812
	Naive D3	6.42459	8.3837	10.2228	10.7993	7.16993	10.314	6.94251	8.72451	8.49586
	Naive D4	6.45779	8.42206	10.0307	10.9542	7.25739	10.4409	7.27612	8.70736	8.62205
	Naive D5	6.55305	8.60363	10.2467	10.858	7.48382	10.5507	7.29462	8.63662	8.73471
	Naive D6	6.49346	8.59619	9.40088	10.7871	7.55459	10.1724	7	8.76487	9.02237
	Naive D7	6.36457	8.45943	9.59805	10.4979	7.52356	10.2992	7.18982	8.33092	9.0634
	Naive D8	6.58496	8.55842	9.63662	10.796	7.54689	10.1724	7.2384	8.70736	9.18982
	Central Memory D1	6.39403	9.07948	10.0821	10.9166	7.49185	10.1724	7.15987	9.03617	9.11634
	Central Memory D2	5.94017	9.20945	9.66888	10.8556	7.19967	10.0701	6.6014	8.50779	8.66888
	Central Memory D3	6.52513	8.49985	10.3955	10.9001	7.67948	10.2644	7.19967	8.79766	8.60363
	Central Memory D4	6.55305	8.55459	10.2095	11.0126	7.79442	10.3859	7.55459	8.80413	8.74819
	Central Memory D5	6.62936	8.62571	10.3197	10.8865	7.8009	10.5167	7.47573	8.73809	8.79116
	Central Memory D6	6.67243	8.6865	9.66	10.9106	7.94251	10.1662	7.44294	8.98299	9.21189
	Central Memory D7	6.3505	8.54689	9.62205	10.5401	7.62936	10.2384	7.27612	8.41785	9.03617
	Central Memory D8	6.75489	8.7039	9.81698	10.9076	7.87652	10.1836	7.48382	8.85175	9.29002
	Effector Memory D1	6.5345	9.10329	10.1861	10.8408	7.62205	10.2491	7.45943	8.72451	8.94251
	Effector Memory D2	6.11686	9.25974	9.91737	10.796	7.45943	10.0647	6.91886	8.33539	8.65105
	Effector Memory D3	6.74147	8.64024	10.7125	10.9359	7.97154	10.3498	7.63662	8.63662	8.5812
	Effector Memory D4	6.79442	8.63662	10.6193	11.0341	8.05528	10.4988	7.99435	8.62936	8.71425
	Effector Memory D5	6.83289	8.76155	10.7074	10.8918	8.08215	10.5878	7.92481	8.55459	8.80735
	Effector Memory D6	6.78136	8.75822	9.98299	11.007	8.13443	10.1434	7.82018	8.82018	9.00282
	Effector Memory D7	6.35931	8.55075	9.80574	10.5527	7.85175	10.1662	7.40939	8.30834	8.92184
	Effector Memory D8	6.82018	8.71081	10.0307	10.9016	8.02791	10.2228	7.65105	8.67948	9.14466
Fig 4d.
		UT								2-FDG								CD3/28								Combi
	Central Memory	8666	11932	7996	4631	10788	6721	13610	12920	7014	19254	15231	10045	14785	15086	29398	25222	6244	6068	5011	3169	4990	5442	4012	8738	31511	34432	25497	21321	29383	26431	40267	38531
	Effector Memory	85269	61205	37916	53092	46109	90918	81355	96180	35065	49197	32978	49526	33206	92381	71866	100743	57628	50279	32154	43579	39413	80995	73282	71503	37668	25682	17797	25837	17719	63222	35321	31282
	TEMRA	11761	15925	9202	12512	4862	9899	31942	15291	2183	6600	3639	4297	1927	5146	15177	8686	13902	20288	17591	14523	8310	16515	52712	24298	2197	3261	2414	2084	1111	4189	11137	4115
	Naive	18008	22004	32885	22062	16807	24014	52819	39092	11217	30763	37684	30127	18625	30893	75982	50675	3302	5609	10896	5027	3804	7993	11780	12651	12186	19944	20625	14088	7513	20873	55091	29702

## Sheet: Fig 5
Fig 5a.	Time (minutes)	UT			2-FDG			CD3/28			Combi				Fig 5b.
	1.30754	2.07287	0.251991	3.49228	1.43613	3.43419	2.95035	20.1209	18.1125	16.3614	4.42137	8.47596	8.17361		Glycolysis	UT			2-FDG			CD3/28			Combi			Glytolytic Reserve %	UT			2-FDG			CD3/28			Combi
	7.79404	1.52987	0.531225	2.96997	0.905052	3.32177	2.82305	17.4568	16.4518	13.711	4.64437	7.44693	7.85207		D1	5.19533	3.86827	5.40937	2.11847	1.84149	1.63934	95.0166	95.7266	81.8879	17.4083	18.2753	18.8113	D1	144.537	139.249	171.443	94.2332	139.786	132.648	135.027	137.104	134.674	38.0033	36.1985	37.9429
	14.2974	2.02199	0.879964	2.93319	1.44358	3.33568	2.57174	17.224	16.7023	14.3056	5.59962	7.79063	7.78349		D2	4.75922	5.00599	5.41842	1.32249	1.67087	1.64421	86.9398	122.975	107.518	6.8715	6.52049	5.34814	D2	143.627	154.211	159.499	56.5629	222.595	102.191	146.892	103.372	98.1767	91.8238	79.7087	97.6509
	20.9035	5.72403	3.98367	7.16979	3.12837	5.311	3.97524	98.1254	98.2911	82.8275	17.1348	20.2064	20.2092		D3	6.22934	5.65021	5.54494	2.2518	1.65249	2.22294	86.2535	100.28	81.6073	32.2127	34.6971	32.3367	D3	117.064	132.024	124.013	118.95	172.845	136.431	143.172	98.8555	136.904	29.6744	36.7964	38.1912
	27.4165	6.93645	4.675	8.03031	3.3683	5.62478	4.30797	108.381	108.413	92.0316	20.7257	23.9651	23.9574		D4	1.33113	1.6082	1.13827	0.90321	0.658805	0.042286	52.3807	52.0058	52.8514	20.0452	20.1797	22.3639	D4	61.4321	112.26	125.448	105.037	91.6884	1397.94258*	179.327	155.503	170.185	82.7798	63.9537	67.5252
	33.9116	7.21732	4.74824	8.34256	3.56205	5.17716	4.21108	112.241	112.429	96.1935	23.008	26.066	26.5948		D5	2.36625	1.58908	3.98556	0.743037	0.936521	0.159123	53.2873	54.2842	55.8971	12.5375	13.6381	11.1959	D5	125.132	184.166	93.082	196.361	174.855	228.59	172.544	163.459	169.815	91.9757	82.5674	92.3978
	40.5596	9.53117	6.26648	12.2072	3.43988	5.90982	4.7463	145.522	147.948	124.587	12.2154	14.406	14.9211		D6	1.27422	1.37313	1.08815	0.184143	0.096664	0.623785	56.1165	55.7775	52.0924	8.17536	6.75206	8.39733	D6	68.6748	76.8337	83.1092	202.197	233.848	87.7456	183.469	176.167	168.8	62.9786	74.0073	63.0272
	47.0728	8.79909	5.95596	10.7891	4.08235	5.98717	5.06538	146.623	149.542	126.961	13.2326	15.3189	16.1686		Glycolytic Capacity	UT			2-FDG			CD3/28			Combi			Non-Glycolytic Acidification	UT			2-FDG			CD3/28			Combi
	53.5775	8.75101	6.13046	10.964	4.3903	6.4356	5.41214	145.8	146.96	125.634	13.351	15.8445	16.6248		D1	7.50918	5.38652	9.27399	1.9963	2.57414	2.17456	128.298	131.245	110.281	6.61575	6.61539	7.13757	D1	2.02199	0.879964	2.93319	1.44358	3.33568	2.57174	17.224	16.7023	14.3056	5.59962	7.79063	7.78349
	60.1971	1.48223	0.703567	1.58996	2.81701	3.55689	3.40265	14.9461	13.0737	7.54606	8.2067	10.1947	10.0808		D2	6.83552	7.71979	8.64233	0.748039	3.71927	1.68025	127.708	127.122	105.557	6.30967	5.1974	5.22251	D2	4.00795	3.56	3.28638	5.76126	3.94046	5.03118	16.9226	7.49166	4.57474	11.1709	10.0532	10.1492
	66.681	1.92443	0.95526	2.04968	2.40069	3.20534	2.87858	14.3827	16.0232	11.9678	8.77696	10.3386	10.5125		D3	7.29234	7.4596	6.87647	2.67851	2.85624	3.03278	123.491	99.1322	111.724	9.55892	12.7673	12.3498	D3	2.90761	2.13666	2.98426	4.20348	4.74774	3.47582	22.5936	6.70523	19.234	18.7882	18.8532	18.2225
	73.2252	1.97201	0.989601	2.03771	1.95899	2.83244	2.42295	12.7358	14.7766	11.7738	8.4879	9.64679	9.95976		D4	0.817743	1.80536	1.42794	0.948708	0.604048	0.591134	93.9326	80.8706	89.9452	16.5934	12.9057	15.1013	D4	3.27262	2.07572	3.22989	1.27495	4.09596	1.17962	14.3933	14.1652	15.3311	17.0596	15.3543	19.8046
															D5	2.96092	2.92654	3.70984	1.45904	1.63755	0.36374	91.9439	88.7322	94.9216	11.5315	11.2606	10.3448	D5	3.83371	2.91961	1.96128	2.53546	3.38831	3.9133	13.9559	15.0963	15.8225	10.0983	9.09803	8.03627
															D6	0.875071	1.05502	0.904356	0.372331	0.226047	0.547344	102.957	98.2616	87.9317	5.14873	4.99702	5.29261	D6	0.670529	0.598639	1.19936	0.42255	1.71352	0.813009	16.4109	15.8294	13.7047	8.18947	6.60155	8.71962
Fig 5c.	Time (minutes)	UT			2-FDG			CD3/28			Combi				Fig 5d.
	1.30754	17.6904	26.8014	19.2915	17.5433	10.742283*	22.4814	74.4559	80.4455	75.7547	59.9017	67.2505	65.0396		Basal Respiration	UT			2-FDG			CD3/28			Combi			ATP Production	UT			2-FDG			CD3/28			Combi
	7.79404	15.9931	24.6704	18.3259	14.2686	4.14467*	17.5435	71.3909	75.8854	73.0412	57.4984	63.7602	62.1171		D1	2.97925	16.4864	8.52322	6.67698	22.1287	13.7723	63.9336	67.9019	64.6258	43.7316	54.6057	47.7308	D1	1.39857	12.8809	16.0984	11.0968	22.8089	11.7731	47.044	53.5827	50.5564	38.666	47.0108	42.2863
	14.2974	14.0472	24.576	16.2127	14.5704	5.31297*	17.1707	71.9006	76.9662	72.5113	57.5771	63.9154	61.3066		D2	0.834631	-2.50357	1.40355	-7.39264	4.38583	5.10072	12.3578	80.1083	23.9831	46.1671	40.8054	46.5448	D2	2.27776	2.16687	8.26878	1.95094	2.40989	3.08717	-5.94022	61.3538	3.53416	36.8443	40.5258	34.8216
	20.9035	11.3705	9.59228	-1.20444	2.00469	-25.52303*	4.07463	21.0737	21.0482	20.0563	17.1907	16.5226	17.4777		D3	5.30816	3.17727	0.439989	13.6796	9.96788	18.5301	11.6187	55.3496	50.3903	62.0286	58.5462	50.3285	D3	1.41992	1.86462	1.99936	12.9008	12.6449	15.9446	-0.532467	42.9278	35.2091	44.897	46.9396	34.3108
	27.4165	12.6486	11.6951	0.114306	3.47359	-17.495948*	5.39754	24.8566	23.3835	21.9549	18.9111	16.9046	19.0203		D4	13.9417	18.7509	10.3326	16.229	16.9279	16.3851	49.8521	53.1147	52.5686	73.4414	53.0021	56.8495	D4	14.2679	14.3796	29.1188	12.48	13.8969	11.512	40.3753	42.2438	41.3137	57.0715	45.3387	47.4447
	33.9116	12.3801	12.1401	-1.76862	4.19075	-15.523123*	4.8584	25.1597	24.2741	23.7021	18.9722	16.2162	18.64		D5	10.9777	8.82275	5.85153	17.4744	20.4949	19.9585	58.9006	60.4095	61.6263	35.4382	38.305	39.6022	D5	14.2616	10.7213	5.49714	15.4826	13.8541	16.9609	45.942	48.388	48.7815	30.3282	32.8689	31.048
	40.5596	56.963	51.7382	40.704	26.7118	10.640381*	29.1509	143.855	162.621	149.786	154.358	168.642	166.924		D6	4.2121	3.33597	-0.215776	5.69465	20.1251	5.81859	61.3874	20.1289	61.7673	12.6601	36.6805	35.1285	D6	3.75511	3.33525	1.86617	3.47455	14.8948	-0.436356	46.1452	4.04108	47.1186	6.89194	30.0878	28.3613
	47.0728	48.9649	44.0397	34.6651	22.0225	9.156793*	24.474	146.32	163.055	149.47	138.028	150.385	150.577		Maximal Respiration	UT			2-FDG			CD3/28			Combi			Spare Respiratory Capacity	UT			2-FDG			CD3/28			Combi
	53.5775	46.6262	41.2567	28.8033	21.6634	6.608242*	23.9734	145.55	159.792	148.249	132.515	145.411	145.006		D1	45.895	43.6486	33.0145	18.8184	27.4562	25.7525	135.888	153.557	141.9	140.512	159.332	153.348	D1	42.9158	27.1622	24.4912	12.1415	5.32741	11.9802	71.9541	85.6548	77.2747	96.7806	104.726	105.617
	60.1971	11.068	8.08958	7.6895	7.8934	-16.815772*	3.39839	7.96699	9.06427	7.88551	13.8455	9.30969	13.5758		D2	39.0422	37.0028	51.5308	18.0175	33.2623	27.3553	177.864	174.47	168.274	149.001	151.271	153.307	D2	38.2075	39.5063	50.1272	25.4102	28.8765	22.2546	165.506	94.3613	144.291	102.834	110.466	106.762
	66.681	12.5652	10.434	8.50935	9.23948	-14.575188*	2.94693	10.6215	9.31478	9.35304	15.7576	11.1526	15.318		D3	49.1903	31.6529	35.2705	43.1845	37.2824	54.4725	128.114	143.954	130.684	189.12	195.19	232.313	D3	43.8822	28.4756	34.8305	29.5049	27.3146	35.9424	116.496	88.6041	80.2939	127.092	136.644	181.985
	73.2252	15.6834	11.0439	8.74317	9.58397	-14.776722*	3.41701	11.2429	10.9916	9.67205	16.2139	12.1364	14.6752		D4	74.8637	48.5961	28.8617	59.9709	46.586	56.9253	126.401	133.026	138.297	295.788	203.946	211.932	D4	60.922	29.8452	18.529	43.7419	29.6581	40.5402	76.5493	79.9115	85.7288	222.346	150.944	155.083
															D5	65.6975	63.4958	58.6573	59.8683	73.586	57.2383	137.66	139.879	147.159	123.839	131.06	127.06	D5	54.7198	54.673	52.8057	42.3939	53.0911	37.2798	78.759	79.4694	85.5325	88.4005	92.7551	87.4579
Fig 5f.	Total CD4+	pS6-						pS6+							D6	46.262	31.8851	29.9162	39.661	44.2313	39.6543	134.566	134.793	160.585	93.4988	103.473	104.449	D6	42.0499	28.5491	30.1319	33.9663	24.1062	33.8357	73.1784	114.665	98.8178	80.8387	66.7926	69.3206
	UT	98.8	98.9	98.1	99.2	98.6	97.5	0.97	0.94	1.7	0.69	1.15	2.05
	2-FDG	99.4	99.2	98.6	99.4	98.9	98.4	0.47	0.63	1.24	0.51	0.87	1.18
	CD3/28	32.2	28	35.2	45.2	27.5	22.1	65.6	70.1	62.8	52.5	70.5	75.9
	Combi	38	40.8	56.6	47.4	38.6	44.8	59	56.1	41	49.8	58.6	51.6
Fig 5g.
	Central Memory	pS6-						pS6+
	UT	98.6	98.8	98.3	99	98.4	97.4	1.07	0.98	1.49	0.81	1.33	2.1
	2-FDG	99.2	99.1	98.7	99.3	98.5	98.4	0.65	0.71	1.14	0.6	1.11	1.23
	CD3/28	30.4	26	36	39.7	21	17	67.4	72.4	61.9	57.9	77.2	81.4
	Combi	35.9	39.2	52.9	43.5	31.4	38.4	61.4	58	44.6	53.6	66	58.3
	Naïve	pS6-						pS6+
	UT	98.5	98.4	96.9	99.4	98.8	95.9	1.25	1.38	2.91	0.53	1.07	3.51
	2-FDG	99.5	99.3	98.2	99.5	99.2	97.5	0.44	0.56	1.62	0.37	0.6	1.8
	CD3/28	26.9	22	31.4	51.5	32.9	20.8	71.4	76.2	66.4	46.2	64.9	77.4
	Combi	37	39.6	59	52.3	47	47.1	60.2	56.7	38.6	44.9	50.2	49.1
	Effector Memory	pS6-						pS6+
	UT	99.3	99.4	99.2	99.4	99	99.3	0.54	0.43	0.71	0.5	0.78	0.55
	2-FDG	99.6	99.4	99.3	99.6	99.4	99.6	0.33	0.41	0.49	0.34	0.43	0.19
	CD3/28	56	63.6	75	69	48.6	39.5	39.3	32.8	23.3	28.6	47.4	56.7
	Combi	61.1	69.1	81.6	69.5	61.5	55.8	34	29.4	16.8	28.4	35.2	40.4
	TEMRA	pS6-						pS6+
	UT	99.2	99.2	99.6	99.4	99	99.6	0.48	0.57	0.44	0.63	0.9	0.42
	2-FDG	99.6	99.4	99.3	98.9	98.9	99.5	0.36	0.34	0.47	1.06	0.95	0.52
	CD3/28	60.2	69.2	73.5	68.5	52.4	42.9	38.7	26.6	24.1	29.8	44.6	54.4
	Combi	69.8	62.4	74.4	70.3	60	62.8	29.1	32.3	23.3	27.1	36.2	34.2

## Sheet: Fig 6
Fig 6b.		TCM								TEM								Naive								TTEMRA
	CD3/28	12	8.3	7.32	10.6	8.48	6.18	8.67	9.43	52.3	31.2	52.3	34	28.3	45.7	46.2	39.9	11.7	8.76	9.98	24.3	13.8	12.1	12.2	15.6	15.6	9.58	14.3	11.5	8.03	17.3	19	18.8
	Combi	45.4	11.7	17.8	24.5	12.1	23	29.4	26.3	19.8	11	22.4	13.7	8.86	23.4	18.6	17.5	26.2	7.44	14.3	27.3	10.1	24.1	28.5	31.6	4.07	2.01	3.78	2.75	1.24	2.31	5	5.31
Fig 6c.
GM-CSF+ ACAC	TEMRA	Naive	CM	EM	GM-CSF+ GLUT1	TEMRA	Naive	CM	EM	GM-CSF+ IDH2	TEMRA	Naive	CM	EM
	1233	1351	1557	1304		392	487	536	378		990	1489	1348	940
	1264	1367	1623	1372		330	379	436	328		1213	1827	1539	1067
	1239	1348	1432	1236		694	752	771	551		956	817	811	616
	1499	1524	1621	1411		450	525	528	393		990	1345	1202	865
	1300	1343	1515	1261		573	543	633	463		1179	1285	1164	1002
	1240	1329	1414	1251		724	783	808	625		1517	1739	1505	1082
	1287	1401	1524	1272		500	591	604	444		1311	1291	1279	1056
	1400	1449	1603	1381		372	362	411	349		1442	1524	1315	1237
GM-CSF+ HK1	TEMRA	Naive	CM	EM	GM-CSF+ ATP5A	TEMRA	Naive	CM	EM	GM-CSF+ ASS1	TEMRA	Naive	CM	EM
	522	899	843	507		310	421	425	328		147	285	335	230
	582	897	885	576		190	262	278	205		132	239	305	218
	635	898	719	462		276	323	334	265		137	304	307	215
	596	998	835	497		315	452	433	305		136	361	370	237
	658	943	782	535		281	327	362	272		124	309	333	205
	608	888	719	507		257	309	303	255		115	288	308	222
	581	897	815	498		316	389	410	316		129	304	341	234
	776	991	907	713		219	249	263	217		120	248	307	209
GM-CSF+ G6PD	TEMRA	Naive	CM	EM	GM-CSF+ CPT1A	TEMRA	Naive	CM	EM	GM-CSF+ PRDX2	TEMRA	Naive	CM	EM
	714	671	884	844		302	302	328	320		406	481	485	386
	735	684	940	899		291	284	319	322		429	495	524	426
	837	571	885	773		279	285	313	309		358	404	401	305
	1212	862	1199	1009		333	353	351	330		549	578	555	429
	993	719	1127	1136		278	282	321	286		370	412	430	325
	1124	749	954	944		281	295	309	291		360	427	399	318
	946	873	1131	859		332	346	361	331		446	534	523	396
	1197	895	1254	1283		341	324	355	352		475	497	497	426
